# Supplementary material for: Phylogenomic Rhizobium Species Are Structured by a Continuum of Diversity and Genomic Clusters
Source: Front Microbiol. 2019 Apr 30;10:910. doi: 10.3389/fmicb.2019.00910 (PMC6503217; doi:10.3389/fmicb.2019.00910)
Supplement: TABLE S1 — The collection of genomes of Rhizobium and Sinorhizobium used in this study. [file Table_1.XLSX]

## Sheet: Hoja1
#Organism/Name	Plant host	Origin	Size (Mb)	GC%	Replicons	Scaffolds	Genes	Proteins	Status	Center
Rhizobium acidisoli FH23	Phaseolus vulgaris	Acaxochitlán, Hidalgo, México	7.36174	61.1	GCA_002531755.1_ASM253175v1_genomic.fna	128	7159	6687	Contig	Laboratory of Microbial Ecology of the Escuela Nacional de Ciencias Biologicas
Rhizobium aegyptiacum 950	Trifolium alexandrinum	Egypt	7.35116	60.5	GCA_001662105.1_ASM166210v1_genomic.fna	172	7159	6719	Contig	University of Minnesota
Rhizobium anhuiense bv. Trifolii WYCCWR10015	White clover	China	6.95748	61.2	GCA_001632995.1_ASM163299v1_genomic.fna	63	6741	6439	Contig	Zhengzhou University of Light Industry
Rhizobium ecuadorense CNPSO 671	Phaseolus vulgaris	Ecuador	7.3835	61.1	GCA_001187535.1_ASM118753v1_genomic.fna	1891	6790	6451	Contig	Embrapa Soja
Rhizobium etli N561	Phaseolus vulgaris	Tepoztlán, Morelos, México	6.47865	61.097	chromosome:NZ_CP013500.1/CP013500.1; plasmid pRspN561a:NZ_CP013501.1/CP013501.1; plasmid pRspN561b:NZ_CP013502.1/CP013502.1; plasmid pRspN561c:NZ_CP013503.1/CP013503.1; plasmid pRspN561d:NZ_CP013504.1/CP013504.1	5	6359	6023	Complete Genome	Centro de Ciencias Genomicas UNAM
Rhizobium etli NXC12	Phaseolus vulgaris	Tepoztlán, Morelos, México	6.75685	61.0228	chromosome:NZ_CP020906.1/CP020906.1; plasmid pRetNXC12a:NZ_CP020907.1/CP020907.1; plasmid pRetNXC12b:NZ_CP020908.1/CP020908.1; plasmid pRetNXC12c:NZ_CP020909.1/CP020909.1; plasmid pRetNXC12d:NZ_CP020910.1/CP020910.1; plasmid pRetNXC12e:NZ_CP020911.1/CP020911.1	6	6583	6141	Complete Genome	Centro de Ciencias Genomicas UNAM
Rhizobium etli 8C-3	Phaseolus vulgaris	Tepoztlán, Morelos, México	7.30912	59.4876	chromosome:NZ_CP017241.1/CP017241.1; plasmid pRsp8C3a:NZ_CP017242.1/CP017242.1; plasmid pRsp8C3b:NZ_CP017243.1/CP017243.1; plasmid pRsp8C3c:NZ_CP017244.1/CP017244.1	4	7103	6720	Complete Genome	Centro de Ciencias Genomicas UNAM
Rhizobium etli bv. mimosae str. Mim1	Phaseolus vulgaris, Mimosa affinis	Huautla, Morelos, México	7.198	60.8214	chromosome:NC_021905.1/CP005950.1; plasmid pRetMIM1a:NC_021906.1/CP005951.1; plasmid pRetMIM1b:NC_021907.1/CP005952.1; plasmid pRetMIM1d:NC_021908.1/CP005954.1; plasmid pRetMIM1e:NC_021909.1/CP005955.1; plasmid pRetMIM1f:NC_021911.1/CP005956.1; plasmid pRetNIM1c:NC_021910.1/CP005953.1	7	6947	6515	Complete Genome	Centro de Ciencias Genomicas UNAM
Rhizobium etli bv. phaseoli str. IE4803	Phaseolus vulgaris	Tepoztlán, Morelos, México	6.99743	61.096	chromosome RetIE4803:NZ_CP007641.1/CP007641.1; plasmid pRetIE4803a:NZ_CP007642.1/CP007642.1; plasmid pRetIE4803b:NZ_CP007643.1/CP007643.1; plasmid pRetIE4803c:NZ_CP007644.1/CP007644.1; plasmid pRetIE4803d:NZ_CP007645.1/CP007645.1	5	6765	6347	Complete Genome	Centro de Ciencias Genomicas UNAM
Rhizobium etli CFN 42	Phaseolus vulgaris	Guanajuato, México	6.53023	61.0458	chromosome:NC_007761.1/CP000133.1; plasmid p42a:NC_007762.1/CP000134.1; plasmid p42b:NC_007763.1/CP000135.1; plasmid p42c:NC_007764.1/CP000136.1; plasmid p42e:NC_007765.1/CP000137.1; plasmid p42f:NC_007766.1/CP000138.1; plasmid symbiotic plasmid p42d:NC_004041.2/U80928.5	7	6435	5992	Complete Genome	Centro de Ciencias Genomicas, Universidad Nacional Autonoma de Mexico
Rhizobium etli CIAT 652	Phaseolus vulgaris	Colombia	6.44805	61.3371	chromosome:NC_010994.1/CP001074.1; plasmid pA:NC_010998.1/CP001075.1; plasmid pB:NC_010996.1/CP001076.1; plasmid pC:NC_010997.1/CP001077.1	4	6259	5925	Complete Genome	Centro de Ciencias Genomicas, Universidad Nacional Autonoma de Mexico
Rhizobium etli CNPAF512	Phaseolus vulgaris	Brazil	6.72612	61.3	GCA_000194195.2_RhECNPAF512_1.0_genomic.fna	402	6574	6174	Contig	CMPG, Katholieke Universiteit, Leuven
Rhizobium freirei PRF 81	Phaseolus vulgaris	Brasil	7.08387	59.9592	plasmid pPRF81a:NZ_AQHN01000095.1/AQHN01000095.1; plasmid pPRF81b:NZ_AQHN01000096.1/AQHN01000096.1	96	6676	6419	Contig	Embrapa
Rhizobium gallicum IE4872	Phaseolus vulgaris	Tepoztlán, Morelos, México	7.4742	59.631	chromosome:NZ_CP017101.1/CP017101.1; plasmid pRgalIE4872a:NZ_CP017102.1/CP017102.1; plasmid pRgalIE4872a:NZ_CP017103.1/CP017103.1; plasmid pRgalIE4872c:NZ_CP017104.1/CP017104.1; plasmid pRgalIE4872d:NZ_CP017105.1/CP017105.1	5	7323	6795	Complete Genome	Centro de Ciencias Genomicas UNAM
Rhizobium gallicum bv. gallicum R602	Phaseolus vulgaris	Loire, France	7.31119	59.6336	chromosome:NZ_CP006877.1/CP006877.1; plasmid pRgalR602a:NZ_CP006878.1/CP006878.1; plasmid pRgalR602b:NZ_CP006879.1/CP006879.1; plasmid pRgalR602c:NZ_CP006880.1/CP006880.1	4	7138	6674	Complete Genome	Centro de Ciencias Genomicas UNAM
Rhizobium grahamii CCGE 502	Dalea leporina	México	7.14604	59.4	GCA_000298315.2_ASM29831v2_genomic.fna	80	6972	6570	Scaffold	Universidad Nacional Autonoma de Mex
Rhizobium leguminosarum Vaf12	Vavilovia formosa	Caucassus, Rusia	7.66568	60.7	GCA_001612535.1_ASM161253v1_genomic.fna	166	7543	7114	Contig	All-Russia Research Institute for Agricultural Microbiology
Rhizobium leguminosarum bv. phaseoli 4292	Phaseolus vulgaris	New Anglia, UK	7.3466	60.7	GCA_000379005.1_ASM37900v1_genomic.fna	5	7162	6831	Scaffold	JGI
Rhizobium leguminosarum bv. phaseoli CCGM1	Phaseolus vulgaris (seeds)	Mexico	6.87192	61.4	GCA_000705615.1_CCGM1.1_genomic.fna	55	6763	6307	Scaffold	Centro de Ciencias Genomicas, UNAM
Rhizobium leguminosarum bv. phaseoli FA23	Phaseolus vulgaris	Lublin, Poland	7.54555	60.8	GCA_000419705.1_ASM41970v1_genomic.fna	66	7386	7017	Contig	DOE Joint Genome Institute
Rhizobium leguminosarum bv. Trifolii CC275e	Trifolium repens	Australia	7.07737	60.9	GCA_000769405.1_ASM76940v1_genomic.fna	28	6869	6469	Scaffold	AgResearch
Rhizobium leguminosarum bv. trifolii CC278f	Trifolium nanum	Colorado, USA	8.72961	60.6	GCA_000517045.1_ASM51704v1_genomic.fna	7	8534	7979	Scaffold	JGI
Rhizobium leguminosarum bv. trifolii CC283b	Trifolium ambiguom	Rusia	7.92346	60.5	GCA_000515375.1_ASM51537v1_genomic.fna	11	7773	7206	Scaffold	JGI
Rhizobium leguminosarum bv. trifolii SRDI565	Trifolium subterraneum	Tumet, New Gales, Australia	6.9056	60.7	GCA_000371905.1_ASM37190v1_genomic.fna	7	6759	6417	Contig	JGI
Rhizobium leguminosarum bv. trifolii SRDI943	Trifolium subterraneum	NSW, Australia	7.41239	60.7	GCA_000372105.1_ASM37210v1_genomic.fna	5	7346	6992	Contig	JGI
Rhizobium leguminosarum bv. trifolii TA1	Trifolium subterraneum	Tasmania, Australia	8.61882	60.7	GCA_000430465.1_ASM43046v1_genomic.fna	6	8506	7964	Scaffold	JGI
Rhizobium leguminosarum bv. trifolii WSM1325	Trifolium spp, T. purpureum	Serifos, Greece	7.41812	60.7836	chromosome:NC_012850.1/CP001622.1; plasmid pR132501:NC_012848.1/CP001623.1; plasmid pR132502:NC_012858.1/CP001624.1; plasmid pR132503:NC_012853.1/CP001625.1; plasmid pR132504:NC_012852.1/CP001626.1; plasmid pR132505:NC_012854.1/CP001627.1	6	7305	6946	Complete Genome	US DOE Joint Genome Institute (JGI-PGF)
Rhizobium leguminosarum bv. trifolii WSM1689	Trifolium uniflorum	Greece	6.90338	60.9297	chromosome:NZ_CP007045.1/CP007045.1; plasmid unnamed:NZ_CP007046.1/CP007046.1; plasmid unnamed2:NZ_CP007047.1/CP007047.1; plasmid unnamed3:NZ_CP007048.1/CP007048.1; plasmid unnamed4:NZ_CP007049.1/CP007049.1; plasmid unnamed5:NZ_CP007050.1/CP007050.1	6	6760	6429	Complete Genome	DOE Joint Genome Institute
Rhizobium leguminosarum bv. trifolii WSM2012	T. Mattirolianu,T. Cryptopodium	Ethiopia	7.18056	60.9	GCA_000271825.1_ASM27182v1_genomic.fna	6	7101	6621	Scaffold	JGI
Rhizobium leguminosarum bv. trifolii WSM2297	Trifolium africanum	South Africa	7.99946	61	GCA_000271845.1_ASM27184v1_genomic.fna	4	7802	7359	Scaffold	DOE Joint Genome Institute
Rhizobium leguminosarum bv. trifolii WSM2304	Trifolium polymorphum	Tacuarembó,Uruguay	6.8727	61.1684	chromosome:NC_011369.1/CP001191.1; plasmid pRLG201:NC_011368.1/CP001192.1; plasmid pRLG202:NC_011366.1/CP001193.1; plasmid pRLG203:NC_011370.1/CP001195.1; plasmid pRLG204:NC_011371.1/CP001194.1	5	6690	6437	Complete Genome	US DOE Joint Genome Institute (JGI-PGF)
Rhizobium leguminosarum bv. trifolii WSM597	Trifolium polymorphum	Tacuarembó, Uruguay	7.63438	61	GCA_000271785.1_ASM27178v1_genomic.fna	2	7458	7051	Scaffold	JGI
Rhizobium leguminosarum bv. viciae 128C53	Nitragin, not reported		7.60923	60.6	GCA_000373425.1_ASM37342v1_genomic.fna	72	7456	7070	Scaffold	DOE Joint Genome Institute
Rhizobium leguminosarum bv. viciae 248	Vicia faba	Norwich, UK	7.28851	60.9	GCA_000385155.1_ASM38515v1_genomic.fna	7	7148	6821	Contig	JGI
Rhizobium leguminosarum bv. viciae 3841	Pisum sativum	Peterborough, UK	7.75131	60.8668	chromosome:NC_008380.1/AM236080.1; plasmid pRL10:NC_008381.1/AM236084.1; plasmid pRL11:NC_008384.1/AM236085.1; plasmid pRL12:NC_008378.1/AM236086.1; plasmid pRL7:NC_008382.1/AM236081.1; plasmid pRL8:NC_008383.1/AM236082.1; plasmid pRL9:NC_008379.1/AM236083.1	7	7600	7219	Complete Genome	Sanger Institute
Rhizobium leguminosarum bv. viciae GB30	Pisum sativum	Janow, Poland	7.46846	60.8	GCA_000419745.1_ASM41974v1_genomic.fna	78	7348	6985	Contig	DOE Joint Genome Institute
Rhizobium leguminosarum bv. viciae Ps8	Pisum sativum	York, UK	7.55298	60.8	GCA_000375705.1_ASM37570v1_genomic.fna	69	7443	7029	Contig	DOE Joint Genome Institute
Rhizobium leguminosarum bv. viciae TOM	Pisum sativum	Turkey	7.35767	60.8	GCA_000372205.1_ASM37220v1_genomic.fna	6	7192	6813	Contig	JGI
Rhizobium leguminosarum bv. viciae UPM1131	Pisum sativum	Burgo Val di Taro, Italy	7.23197	60.9	GCA_000427945.1_ASM42794v1_genomic.fna	41	7014	6675	Scaffold	DOE Joint Genome Institute
Rhizobium leguminosarum bv. viciae UPM1137	Pisum sativum	Burgo Val di Taro, Italy	7.69535	60.6	GCA_000427705.1_ASM42770v1_genomic.fna	49	7537	7207	Scaffold	DOE Joint Genome Institute
Rhizobium leguminosarum bv. viciae Vc2	Vicea cracca	York, UK	7.80717	60.7	GCA_000373285.1_ASM37328v1_genomic.fna	142	7589	7174	Scaffold	DOE Joint Genome Institute
Rhizobium leguminosarum bv. viciae VF39	Vicia faba	Bielefield, Germany	7.6474	60.8	GCA_000427765.1_ASM42776v1_genomic.fna	89	7530	7107	Scaffold	DOE Joint Genome Institute
Rhizobium leguminosarum bv. viciae Vh3	Vicea hirsuta	York, UK	7.84862	60.7	GCA_000373325.1_ASM37332v1_genomic.fna	87	7674	7282	Scaffold	DOE Joint Genome Institute
Rhizobium leguminosarum bv. viciae WSM1455	Pisum sativum	Janow, Poland	7.55751	61	GCA_000271805.1_ASM27180v1_genomic.fna	3	7474	7116	Scaffold	JGI
Rhizobium leguminosarum bv. viciae WSM1481	Vicea faba	Mykones, Greece	7.55558	61	GCA_000372305.1_ASM37230v1_genomic.fna	6	7452	7114	Contig	JGI
Rhizobium leucaenae CPAO29.8	Leucaena spp., Phaseolus vulgaris	Brazil	6.84208	59.3	GCA_001675175.1_ASM167517v1_genomic.fna	163	6625	6272	Contig	LNCC
Rhizobium leucaenae USDA 9039	Phaseolus vulgaris	Piracicaba, Brazil	6.67973	59.4	GCA_000426285.1_ASM42628v1_genomic.fna	98	6502	6110	Scaffold	DOE Joint Genome Institute
Rhizobium mesoamericanum STM3625	Mimosa pudica, Phaseolus vulgaris	French Guiana	6.46193	58.9	GCA_000312665.1_ASM31266v1_genomic.fna	7	6383	5948	Scaffold	Genoscope CEA
Rhizobium mesoamericanum STM6155	Mimosa pudica	Koniambo massif , New Caledonia	6.92791	58.9	GCA_000427925.1_ASM42792v1_genomic.fna	147	6831	6279	Scaffold	DOE Joint Genome Institute
Rhizobium phaseoli N161	Phaseolus vulgaris	Tepoztlán, Morelos, México	6.72033	61.3846	chromosome:NZ_CP013585.1/CP013585.1; plasmid pRphaN161a:NZ_CP013586.1/CP013586.1; plasmid pRphaN161b:NZ_CP013587.1/CP013587.1; plasmid pRphaN161c:NZ_CP013588.1/CP013588.1; plasmid pRphaN161d:NZ_CP013589.1/CP013589.1	5	6554	6224	Complete Genome	Centro de Ciencias Genomicas UNAM
Rhizobium phaseoli N261	Phaseolus vulgaris	Tepoztlán, Morelos, México	6.74075	61.4074	chromosome:NZ_CP013580.1/CP013580.1; plasmid pRphaN261a:NZ_CP013581.1/CP013581.1; plasmid pRphaN261b:NZ_CP013582.1/CP013582.1; plasmid pRphaN261c:NZ_CP013583.1/CP013583.1; plasmid pRphaN261d:NZ_CP013584.1/CP013584.1	5	6569	6242	Complete Genome	Centro de Ciencias Genomicas UNAM
Rhizobium phaseoli N671	Phaseolus vulgaris	Tepoztlán, Morelos, México	6.90611	61.2859	chromosome:NZ_CP013574.1/CP013574.1; plasmid pRphaN671a:NZ_CP013575.1/CP013575.1; plasmid pRphaN671b:NZ_CP013576.1/CP013576.1; plasmid pRphaN671c:NZ_CP013577.1/CP013577.1; plasmid pRphaN671d:NZ_CP013578.1/CP013578.1; plasmid pRphaN671e:NZ_CP013579.1/CP013579.1	6	6780	6445	Complete Genome	Centro de Ciencias Genomicas UNAM
Rhizobium phaseoli N771	Phaseolus vulgaris	Tepoztlán, Morelos, México	6.90641	61.286	chromosome:NZ_CP013568.1/CP013568.1; plasmid pRphaN671d:NZ_CP013572.1/CP013572.1; plasmid pRphaN771a:NZ_CP013569.1/CP013569.1; plasmid pRphaN771b:NZ_CP013570.1/CP013570.1; plasmid pRphaN771c:NZ_CP013571.1/CP013571.1; plasmid pRphaN771e:NZ_CP013573.1/CP013573.1	6	6781	6446	Complete Genome	Centro de Ciencias Genomicas UNAM
Rhizobium phaseoli N831	Phaseolus vulgaris	Tepoztlán, Morelos, México	6.74517	61.3665	chromosome:NZ_CP013563.1/CP013563.1; plasmid pRphaN831a:NZ_CP013564.1/CP013564.1; plasmid pRphaN831b:NZ_CP013565.1/CP013565.1; plasmid pRphaN831c:NZ_CP013566.1/CP013566.1; plasmid pRphaN831d:NZ_CP013567.1/CP013567.1	5	6574	6231	Complete Genome	Centro de Ciencias Genomicas UNAM
Rhizobium phaseoli N841	Phaseolus vulgaris	Tepoztlán, Morelos, México	6.85991	61.2168	chromosome:NZ_CP013557.1/CP013557.1; plasmid pRphaN841a:NZ_CP013558.1/CP013558.1; plasmid pRphaN841b:NZ_CP013559.1/CP013559.1; plasmid pRphaN841c:NZ_CP013560.1/CP013560.1; plasmid pRphaN841d:NZ_CP013561.1/CP013561.1; plasmid pRphaN841e:NZ_CP013562.1/CP013562.1	6	6735	6401	Complete Genome	Centro de Ciencias Genomicas UNAM
Rhizobium phaseoli N931	Phaseolus vulgaris	Tepoztlán, Morelos, México	6.7455	61.3664	chromosome:NZ_CP013552.1/CP013552.1; plasmid pRphaN931a:NZ_CP013553.1/CP013553.1; plasmid pRphaN931b:NZ_CP013554.1/CP013554.1; plasmid pRphaN931c:NZ_CP013555.1/CP013555.1; plasmid pRphaN931d:NZ_CP013556.1/CP013556.1	5	6574	6232	Complete Genome	Centro de Ciencias Genomicas UNAM
Rhizobium phaseoli R611	Phaseolus vulgaris	Tepoztlán, Morelos, México	6.70484	61.3784	chromosome:NZ_CP013547.1/CP013547.1; plasmid pRetR611a:NZ_CP013548.1/CP013548.1; plasmid pRetR611b:NZ_CP013549.1/CP013549.1; plasmid pRetR611c:NZ_CP013550.1/CP013550.1; plasmid pRetR611d:NZ_CP013551.1/CP013551.1	5	6484	6193	Complete Genome	Centro de Ciencias Genomicas UNAM
Rhizobium phaseoli R620	Phaseolus vulgaris	Tepoztlán, Morelos, México	6.6307	61.4357	chromosome:NZ_CP013542.1/CP013542.1; plasmid pRphaR620a:NZ_CP013543.1/CP013543.1; plasmid pRphaR620b:NZ_CP013544.1/CP013544.1; plasmid pRphaR620c:NZ_CP013545.1/CP013545.1; plasmid pRphaR620d:NZ_CP013546.1/CP013546.1	5	6463	6176	Complete Genome	Centro de Ciencias Genomicas UNAM
Rhizobium phaseoli R630	Phaseolus vulgaris	Tepoztlán, Morelos, México	6.75256	61.3645	chromosome:NZ_CP013537.1/CP013537.1; plasmid pRphaR630a:NZ_CP013538.1/CP013538.1; plasmid pRphaR630b:NZ_CP013539.1/CP013539.1; plasmid pRphaR630c:NZ_CP013540.1/CP013540.1; plasmid pRphaR630d:NZ_CP013541.1/CP013541.1	5	6543	6225	Complete Genome	Centro de Ciencias Genomicas UNAM
Rhizobium phaseoli R650	Phaseolus vulgaris	Tepoztlán, Morelos, México	6.72604	61.3616	chromosome:NZ_CP013532.1/CP013532.1; plasmid pRphaR650a:NZ_CP013533.1/CP013533.1; plasmid pRphaR650b:NZ_CP013534.1/CP013534.1; plasmid pRphaR650c:NZ_CP013535.1/CP013535.1; plasmid pRphaR650d:NZ_CP013536.1/CP013536.1	5	6504	6212	Complete Genome	Centro de Ciencias Genomicas UNAM
Rhizobium phaseoli R723	Phaseolus vulgaris	Tepoztlán, Morelos, México	6.74074	61.4074	chromosome:NZ_CP013527.1/CP013527.1; plasmid pRphaR723a:NZ_CP013528.1/CP013528.1; plasmid pRphaR723b:NZ_CP013529.1/CP013529.1; plasmid pRphaR723c:NZ_CP013530.1/CP013530.1; plasmid pRphaR723d:NZ_CP013531.1/CP013531.1	5	6566	6241	Complete Genome	Centro de Ciencias Genomicas UNAM
Rhizobium phaseoli Brasil 5	Phaseolus vulgaris	Brazil	6.66545	61.3953	chromosome:NZ_CP020896.1/CP020896.1; plasmid pRetBra5b:NZ_CP020898.1/CP020898.1; plasmid pRphaBra5a:NZ_CP020897.1/CP020897.1; plasmid pRphaBra5c:NZ_CP020899.1/CP020899.1; plasmid pRphaBra5d:NZ_CP020900.1/CP020900.1	5	6527	6186	Complete Genome	Centro de Ciencias Genomicas, Universidad Nacional Autonoma de Mexico
Rhizobium phaseoli Ch24-10	Zea mayz endophyte, Phaseolus vulgaris		6.73257	61.3273	plasmid pRphCh2410a:NZ_CM003278.1/CM003278.1	28	6601	6215	Scaffold	Centro de Ciencias Genomicas, UNAM
Rhizobium sp. BR10423	Mimosa pudica	Cerrado, Brazil	8.09986	59.5	GCA_001542405.1_ASM154240v1_genomic.fna	152	7937	7293	Scaffold	Embrapa Agrobiologia
Rhizobium sp. CCGE 510	Phaseolus albescens	Jalisco, México	6.91661	60.8	GCA_000292525.1_ASM29252v1_genomic.fna	142	6687	6285	Contig	Universidad Nacional Autonoma de Mex
Rhizobium sp. CIAT894	Phaseolus vulgaris	Colombia	6.65795	61.1094	chromosome:NZ_CP020947.1/CP020947.1; plasmid pRheCIAT894a:NZ_CP020948.1/CP020948.1; plasmid pRheCIAT894b:NZ_CP020949.1/CP020949.1; plasmid pRheCIAT894c:NZ_CP020950.1/CP020950.1; plasmid pRheCIAT894d:NZ_CP020951.1/CP020951.1; plasmid pRheCIAT894e:NZ_CP020952.1/CP020952.1	6	6425	6138	Complete Genome	Centro de Ciencias Genomicas, Universidad Nacional Autonoma de Mexico
Rhizobium sp. IE4771	Phaseolus vulgaris	México	7.05741	61.0944	chromosome:NZ_CP006986.1/CP006986.1; plasmid pRetIE4771a:NZ_CP006987.1/CP006987.1; plasmid pRetIE4771b:NZ_CP006988.1/CP006988.1; plasmid pRetIE4771c:NZ_CP006989.1/CP006989.1; plasmid pRetIE4771d:NZ_CP006990.1/CP006990.1; plasmid pRetIE4771e:NZ_CP006991.1/CP006991.1	6	6780	6461	Complete Genome	Centro de Ciencias Genomicas UNAM
Rhizobium sp. Kim5	Phaseolus vulgaris	Kimberly, Idaho, USA	6.81726	61.1981	chromosome:NZ_CP021124.1/CP021124.1; plasmid pRetKim5a:NZ_CP021125.1/CP021125.1; plasmid pRetKim5b:NZ_CP021126.1/CP021126.1; plasmid pRetKim5c:NZ_CP021127.1/CP021127.1; plasmid pRetKim5d:NZ_CP021128.1/CP021128.1	5	6677	6292	Complete Genome	Centro de Ciencias Genomicas, Universidad Nacional Autonoma de Mexico
Rhizobium sp. N113	Phaseolus vulgaris	Tepoztlán, Morelos, México	6.52434	61.0969	chromosome:NZ_CP013517.1/CP013517.1; plasmid pRspN113a:NZ_CP013518.1/CP013518.1; plasmid pRspN113b:NZ_CP013519.1/CP013519.1; plasmid pRspN113c:NZ_CP013520.1/CP013520.1; plasmid pRspN113d:NZ_CP013521.1/CP013521.1	5	6339	5994	Complete Genome	Centro de Ciencias Genomicas UNAM
Rhizobium sp. N122	Phaseolus vulgaris	Tepoztlán, Morelos, México	6.89618	61.4	GCA_002211295.1_ASM221129v1_genomic.fna	80	6742	6346	Contig	Centro de Ciencias Genomicas UNAM
Rhizobium sp. N1314	Phaseolus vulgaris	Tepoztlán, Morelos, México	6.27451	61.2063	chromosome:NZ_CP013511.1/CP013511.1; plasmid pRspN1314a:NZ_CP013512.1/CP013512.1; plasmid pRspN1314b:NZ_CP013513.1/CP013513.1; plasmid pRspN1314c:NZ_CP013514.1/CP013514.1; plasmid pRspN1314d:NZ_CP013515.1/CP013515.1; plasmid pRspN1314e:NZ_CP013516.1/CP013516.1	6	6121	5828	Complete Genome	Centro de Ciencias Genomicas UNAM
Rhizobium sp. N1341	Phaseolus vulgaris	Tepoztlán, Morelos, México	6.55556	61.051	chromosome:NZ_CP013505.1/CP013505.1; plasmid pRspN1341a:NZ_CP013506.1/CP013506.1; plasmid pRspN1341b:NZ_CP013507.1/CP013507.1; plasmid pRspN1341c:NZ_CP013508.1/CP013508.1; plasmid pRspN1341d:NZ_CP013509.1/CP013509.1; plasmid pRspN1341e:NZ_CP013510.1/CP013510.1	6	6427	6083	Complete Genome	Centro de Ciencias Genomicas UNAM
Rhizobium sp. N324	Phaseolus vulgaris	Tepoztlán, Morelos, México	6.97259	61.4303	chromosome RspN324:NZ_CP013630.1/CP013630.1; plasmid pRspN324a:NZ_CP013631.1/CP013631.1; plasmid pRspN324b:NZ_CP013632.1/CP013632.1; plasmid pRspN324c:NZ_CP013633.1/CP013633.1; plasmid pRspN324d:NZ_CP013634.1/CP013634.1; plasmid pRspN324e:NZ_CP013635.1/CP013635.1	6	6760	6414	Complete Genome	Centro de Ciencias Genomicas UNAM
Rhizobium sp. N4311	Phaseolus vulgaris	Tepoztlán, Morelos, México	6.92907	61.4329	plasmid pRspN4311a:NZ_CM008157.1/CM008157.1; plasmid pRspN4311b:NZ_CM008158.1/CM008158.1; plasmid pRspN4311c:NZ_CM008159.1/CM008159.1; plasmid pRspN4311d:NZ_CM008160.1/CM008160.1; plasmid pRspN4311e:NZ_CM008161.1/CM008161.1	7	6735	6369	Contig	Centro de Ciencias Genomicas UNAM
Rhizobium sp. N541	Phaseolus vulgaris	Tepoztlán, Morelos, México	6.86089	61.4255	chromosome RspN541:NZ_CP013636.1/CP013636.1; plasmid pRspN541a:NZ_CP013637.1/CP013637.1; plasmid pRspN541b:NZ_CP013638.1/CP013638.1; plasmid pRspN541d:NZ_CP013641.1/CP013641.1; plasmid pRspN541e:NZ_CP013642.1/CP013642.1	7	6615	6268	Chromosome	Centro de Ciencias Genomicas UNAM
Rhizobium sp. N621	Phaseolus vulgaris	Tepoztlán, Morelos, México	6.42525	61.0923	chromosome:NZ_CP013495.1/CP013495.1; plasmid pRspN621a:NZ_CP013496.1/CP013496.1; plasmid pRspN621b:NZ_CP013497.1/CP013497.1; plasmid pRspN621c:NZ_CP013498.1/CP013498.1; plasmid pRspN621d:NZ_CP013499.1/CP013499.1	5	6272	5941	Complete Genome	Centro de Ciencias Genomicas UNAM
Rhizobium sp. N6212	Phaseolus vulgaris	Tepoztlán, Morelos, México	6.42441	61.0929	chromosome:NZ_CP013490.1/CP013490.1; plasmid pRspN6212a:NZ_CP013491.1/CP013491.1; plasmid pRspN6212b:NZ_CP013492.1/CP013492.1; plasmid pRspN6212c:NZ_CP013493.1/CP013493.1; plasmid pRspN6212d:NZ_CP013494.1/CP013494.1	5	6273	5943	Complete Genome	Centro de Ciencias Genomicas UNAM
Rhizobium sp. N731	Phaseolus vulgaris	Tepoztlán, Morelos, México	6.27451	61.2063	chromosome:NZ_CP013601.1/CP013601.1; plasmid pRspN731a:NZ_CP013602.1/CP013602.1; plasmid pRspN731b:NZ_CP013603.1/CP013603.1; plasmid pRspN731c:NZ_CP013604.1/CP013604.1; plasmid pRspN731d:NZ_CP013605.1/CP013605.1; plasmid pRspN731e:NZ_CP013606.1/CP013606.1	6	6122	5829	Complete Genome	Centro de Ciencias Genomicas UNAM
Rhizobium sp. N741	Phaseolus vulgaris	Tepoztlán, Morelos, México	6.55635	61.1198	chromosome:NZ_CP013595.1/CP013595.1; plasmid pRspN741a:NZ_CP013596.1/CP013596.1; plasmid pRspN741b:NZ_CP013597.1/CP013597.1; plasmid pRspN741c:NZ_CP013598.1/CP013598.1; plasmid pRspN741d:NZ_CP013599.1/CP013599.1; plasmid pRspN741e:NZ_CP013600.1/CP013600.1	6	6430	6088	Complete Genome	Centro de Ciencias Genomicas UNAM
Rhizobium sp. N871	Phaseolus vulgaris	Tepoztlán, Morelos, México	6.479	61.0971	chromosome:NZ_CP013590.1/CP013590.1; plasmid pRspN871a:NZ_CP013591.1/CP013591.1; plasmid pRspN871b:NZ_CP013592.1/CP013592.1; plasmid pRspN871c:NZ_CP013593.1/CP013593.1; plasmid pRspN871d:NZ_CP013594.1/CP013594.1	5	6357	6021	Complete Genome	Centro de Ciencias Genomicas UNAM
Rhizobium sp. N941	Phaseolus vulgaris	Tepoztlán, Morelos, México	6.85201	61.4298	chromosome RspN941:NZ_CP013643.1/CP013643.1; plasmid pRspN941a:NZ_CP013644.1/CP013644.1; plasmid pRspN941b:NZ_CP013645.1/CP013645.1; plasmid pRspN941d:NZ_CP013648.1/CP013648.1; plasmid pRspN941e:NZ_CP013649.1/CP013649.1	7	6608	6262	Chromosome	Centro de Ciencias Genomicas UNAM
Rhizobium sp. NXC14	Phaseolus vulgaris	Huatla, Morelos, México	6.68632	60.8747	chromosome:NZ_CP021030.1/CP021030.1; plasmid pRspNXC14a:NZ_CP021031.1/CP021031.1; plasmid pRspNXC14b:NZ_CP021032.1/CP021032.1; plasmid pRspNXC14c:NZ_CP021033.1/CP021033.1	4	6448	6053	Complete Genome	Centro de Ciencias Genomicas UNAM
Rhizobium sp. NXC24	Phaseolus vulgaris	Huatla, Morelos, México	7.30254	59.3722	chromosome:NZ_CP024311.1/CP024311.1; plasmid pRspNXC24a: NZ_CP024312.1/CP024312.1; plasmid pRspNXC24b: NZ_CP024313.1/CP024313.1; plasmid pRspNXC24c: NZ_CP024314.1/CP024314.1	4		6706	Complete Genome	Centro de Ciencias Genomicas UNAM
Rhizobium sp. TAL182	Phaseolus vulgaris	Hawaii, USA	6.40238	61.1892	chromosome:NZ_CP021024.1/CP021024.1; plasmid pRetTAL182a:NZ_CP021025.1/CP021025.1; plasmid pRetTAL182b:NZ_CP021026.1/CP021026.1; plasmid pRetTAL182c:NZ_CP021027.1/CP021027.1; plasmid pRetTAL182d:NZ_CP021028.1/CP021028.1; plasmid pRetTAL182e:NZ_CP021029.1/CP021029.1	6	6307	5986	Complete Genome	Centro de Ciencias Genomicas UNAM
Rhizobium sullae WSM1592	Hedysarum coronarium	Otawa, Canadá	7.53082	59.9	GCA_000427985.1_ASM42798v1_genomic.fna	118	7504	6968	Scaffold	DOE Joint Genome Institute
Rhizobium tropici CIAT 899	Phaseolus vulgaris, Leucaena	Colombia	6.68633	59.5131	chromosome:NC_020059.1/CP004015.1; plasmid pRtrCIAT899a:NC_020060.1/CP004016.1; plasmid pRtrCIAT899b:NC_020061.1/CP004017.1; plasmid pRtrCIAT899c:NC_020062.1/CP004018.1	4	6419	6208	Complete Genome	Universidad Nacional Autonoma de Mexico
Sinorhizobium fredii CCBAU 05557	Glycine max	China	6.5877	62.3	GCA_000261845.1_05557_genomic.fna	382	6650	5989	Contig	China Agricultural University
Sinorhizobium fredii GR64	Phaseolus vulgaris	Spain	7.049	62.0203	plasmid p64a:NC_015742.1/CP002245.1	217	6827	6309	Contig	Centro de Ciencias Genomicas. U.N.A.M.
Sinorhizobium fredii HH103	soybean	Hubei, China	7.22119	62.1695	chromosome:NC_016812.1/HE616890.1; plasmid pSfHH103a:NC_016813.1/HE616891.1; plasmid pSfHH103b:NC_016836.1/HE616892.1; plasmid pSfHH103c:NC_016814.1/HE616893.1; plasmid pSfHH103e:NC_016815.1/HE616899.1	10	7050	6573	Chromosome	Center for Biotechnology, Bielefeld University, Germany
Sinorhizobium fredii NGR234	Glycine max, Macroptilium atropurpureum and Psophocarpus tetragonolobus	New Guinea	6.8919	62.4031	chromosome:NC_012587.1/CP001389.1; plasmid pNGR234a:NC_000914.2/U00090.2; plasmid pNGR234b:NC_012586.1/CP000874.1	3	6472	6362	Complete Genome	Goettingen Genomics Laboratory
Sinorhizobium fredii NXT3	Phaseolus vulgaris	Huatla, Morelos, México	6.5577	62.3103	chromosome: NZ_CP024307.1/CP024307.1;plasmid pSfreNXT3a: NZ_CP024308.1/CP024308.1; plasmid pSfreNXT3b: NZ_CP024309.1/CP024309.1; plasmid pSfreNXT3c: NZ_CP024310.1/CP024310.1	4		5866	Complete Genome	Centro de Ciencias Genomicas UNAM
Sinorhizobium meliloti 1021	alfalfa	Autralia	6.69169	62.1591	chromosome:NC_003047.1/AL591688.1; plasmid pSymA:NC_003037.1/AE006469.1; plasmid pSymB:NC_003078.1/AL591985.1	3	6292	6218	Complete Genome	MELILO
Sinorhizobium meliloti 2011	alfalfa	Autralia	6.69318	62.1598	chromosome:NC_020528.1/CP004140.1; plasmid pSymA:NC_020527.1/CP004138.1; plasmid pSymB:NC_020560.1/CP004139.1	3	6656	6333	Complete Genome	LIPM-INRA/CNRS
Sinorhizobium meliloti AK83	alfalfa, M. truncatula	North Aral sea, Kazakhstan	7.14047	61.9493	chromosome 1:NC_015590.1/CP002781.1; chromosome 2:NC_015596.1/CP002782.1; chromosome 3:NC_015591.1/CP002783.1; plasmid pSINME01:NC_015597.1/CP002784.1; plasmid pSINME02:NC_015592.1/CP002785.1	5	7292	6633	Complete Genome	US DOE Joint Genome Institute (JGI-PGF)
Sinorhizobium meliloti BL225C	alfalfa, M. truncatula	Italy	6.97879	62.0294	chromosome:NC_017322.1/CP002740.1; plasmid pSINMEB01:NC_017324.1/CP002741.1; plasmid pSINMEB02:NC_017323.1/CP002742.1	3	6982	6492	Complete Genome	US DOE Joint Genome Institute (JGI-PGF)
Sinorhizobium meliloti GR4	alfalfa	Granada, Spain	7.14171	62.0265	chromosome:NC_019845.2/CP003933.2; plasmid pRmeGR4a:NC_019846.2/CP003934.2; plasmid pRmeGR4b:NC_019847.2/CP003935.2; plasmid pRmeGR4c:NC_019848.2/CP003936.2; plasmid pRmeGR4d:NC_019849.2/CP003937.2	5	7071	6588	Complete Genome	Estacion Experimental del Zaidin - Consejo Superior de Investigaciones CientÃ­ficas
Sinorhizobium meliloti Rm41	alfalfa	Hungary	7.14969	62.0318	chromosome I:NC_018700.1/HE995405.1; plasmid pRM41A:NC_018682.1/HE995406.1; plasmid pSYMA:NC_018683.1/HE995407.1; plasmid pSYMB:NC_018701.1/HE995408.1	4	7169	6684	Complete Genome	CeBiTec, Bielefeld University
Sinorhizobium meliloti SM11	alfalfa	FAL,Brunswick, Germany	7.17374	62.0625	chromosome:NC_017325.1/CP001830.1; plasmid pSmeSM11c:NC_017327.1/CP001831.1; plasmid pSmeSM11d:NC_017326.1/CP001832.1	3	7327	6786	Complete Genome	CeBiTec, Bielefeld University
Rhizobium lusitanum P1-7	Phaseolus vulgaris	Portugal	7.92197	59.6	GCA_900094565.1_IMG-taxon_2615840626_annotated_assembly_genomic.fna	79	7689	7288	Scaffold	DOE - JOINT GENOME INSTITUTE
Sinorhizobium melilotil RM017	Medicago orbitcularis	Riego de la Vega, León, Spain	6.73341	62.27	chromosome: NZ_CP009144.1/CP009144.1; plasmid pSymA: NZ_CP009145.1/CP009145.1; plasmid pSymB: NZ_CP009146.1/CP009146.1	3	6136	6307	Complete Genome	Estacion Experimental del Zaidin, Consejo Superior de Investigaciones Cientificas, Nicolas Toro
Rhizobium mongolense USDA 1844	Medicago ruthenica	Daqing Valley, Tongliao, China	7.16635	59.5	GCA_000419765.1_ASM41976v1_genomic.fna	96		6470	contigs	DOE - JOINT GENOME INSTITUTE
Sinorhizobium fredii USDA 257	soybean	China	7.03232	61.89	chromosome: NC_018000.1/CP003563.1	20		6292	contigs	Georg-August-University Goettingen, Genomic and Applied Microbiology, Goettingen Genomics Laboratory
