# Supplementary material for: Phylogenomic Rhizobium Species Are Structured by a Continuum of Diversity and Genomic Clusters
Source: Front Microbiol. 2019 Apr 30;10:910. doi: 10.3389/fmicb.2019.00910 (PMC6503217; doi:10.3389/fmicb.2019.00910)
Supplement: TABLE S2 — Bray Curtis dissimilarity index for accessory genes distribution within and between ribosomal clusters. [file Table_2.XLSX]

## Sheet: Sheet1
55 Complete Genomes
	chr - mean(std dev)
# genomes in cluster		C I	C II	C III	C IV	C V	C VI
31	C I	0.182(0.068)	0.270(0.035)	0.512(0.011)	0.592(0.015)	0.779(0.010)	0.822(0.009)
9	C II		0.207(0.083)	0.514(0.010)	0.586(0.018)	0.789(0.005)	0.817(0.004)
3	C III			0.164(0.026)	0.575(0.011)	0.736(0.010)	0.780(0.003)
2	C IV				0.167(0)	0.774(0.010)	0.801(0.006)
2	C V					0.199(0)	0.415(0.008)
8	C VI						0.084(0.20)
	pl - mean(std dev)
# genomes in cluster		C I	C II	C III	C IV	C V	C VI
31	C I	0.259(0.104)	0.413(0.070)	0.645(0.040)	0.687(0.033)	0.762(0.018)	0.831(0.010)
9	C II		0.340(0.163)	0.660(0.031)	0.678(0.029)	0.773(0.021)	0.835(0.018)
3	C III			0.309(0.080)	0.639(0.026)	0.685(0.022)	0.753(0.011)
2	C IV				0.434(0)	0.687(0.028)	0.808(0.016)
2	C V					0.374(0)	0.607(0.010)
8	C VI						0.166(0.040)
102 Genomes
	sym genes - mean(std dev)
# genomes in cluster		C I	C II	C III	C IV	C V	C VI
35	C I	0.110(0.095)	0.263(0.115)	0.554(0.055)	0.530(0.061)	0.603(0.059)	0.747(0.018)
38	C II		0.206(0.106)	0.610(0.064)	0.576(0.054)	0.695(0.065)	0.751(0.037)
9	C III			0.287(0.110)	0.303(0.090)	0.437(0.088)	0.371(0.086)
6	C IV				0.107(0.041)	0.380(0.077)	0.476(0.040)
6	C V					0.201(0.102)	0.418(0.056)
8	C VI						0.047(0.016)
